# Supplementary material for: S6K1 amplification confers innate resistance to CDK4/6 inhibitors through activating c-Myc pathway in patients with estrogen receptor-positive breast cancer
Source: Mol Cancer. 2022 Aug 30;21:171. doi: 10.1186/s12943-022-01642-5 (PMC9426012; doi:10.1186/s12943-022-01642-5)
Supplement: Supplementary file 2 — Additional file 2: Supplementary Table S2. The copy number variation of S6K1 gene (S6K1:CEP17 via ddPCR) in patients with low S6K1 expression. [file 12943_2022_1642_MOESM2_ESM.xlsx]

## Sheet: SHEET1
Supplementary Table S2. The copy number variation of S6K1 gene (S6K1:CEP17 via ddPCR) in patients with low S6K1 expression.
Patient ID	S6K1 copy number
985789	0.643474
964940	0.629235
932423	5.57785
916755	0.569333
894855	0.660109
840465	0.773916
795074	2.8467
768480	0.455366
756209	0.598205
721936	0.781331
678689	0.587372
672952	1.3546
665353	3.92572
662319	1.62709
653308	1.91539
629474	1.6983
620555	1.97162
565457	1.45183
561102	0.818349
560411	2.02687
546497	1.2505
534355	0.730789
498099	2.38038
483148	4.60774
453703	1.41665
397067	7.06196
