# Supplementary material for: S6K1 amplification confers innate resistance to CDK4/6 inhibitors through activating c-Myc pathway in patients with estrogen receptor-positive breast cancer
Source: Mol Cancer. 2022 Aug 30;21:171. doi: 10.1186/s12943-022-01642-5 (PMC9426012; doi:10.1186/s12943-022-01642-5)
Supplement: Supplementary file 5 — Additional file 5: Supplementary Table S5. The correlations between the mRNA levels of S6K1 and other PI3K/AKT/mTOR pathway genes in the breast cancer cohort of the TCGA PanCancer Atlas, using data from the cBioPortal. [file 12943_2022_1642_MOESM5_ESM.xlsx]

## Sheet: table (2)
Supplementary Table S5. The correlations between S6K1 and other PI3K/AKT/mTOR pathway genes in the breast cancer cohort of the TCGA PanCancer Atlas, using data from the cBioPortal.
A	B	Neither	A Not B	B Not A	Both	Log2 Odds Ratio	p-Value	q-Value	Tendency
TSC2	MLST8	942	9	1	44	>3	<0.001	<0.001	Co-occurrence
TSC2	RPTOR	894	47	49	6	1.22	0.066	0.419	Co-occurrence
TSC2	AKT1S1	932	52	11	1	0.704	0.483	0.741	Co-occurrence
TSC2	RHEB	936	53	7	0	<-3	0.681	0.79	Mutual exclusivity
TSC1	RPTOR	927	14	50	5	2.727	0.003	0.042	Co-occurrence
TSC1	MLST8	932	19	45	0	<-3	0.412	0.741	Mutual exclusivity
TSC1	TSC2	925	18	52	1	-0.017	0.732	0.8	Mutual exclusivity
TSC1	AKT1S1	965	19	12	0	<-3	0.793	0.836	Mutual exclusivity
TSC1	RHEB	970	19	7	0	<-3	0.874	0.885	Mutual exclusivity
RPTOR	MLST8	900	51	41	4	0.784	0.233	0.621	Co-occurrence
RPS6KB1	RPTOR	868	73	33	22	2.987	<0.001	<0.001	Co-occurrence
RPS6KB1	FOXO3	879	86	22	9	2.064	0.002	0.034	Co-occurrence
RPS6KB1	AKT1S1	893	91	8	4	2.295	0.021	0.219	Co-occurrence
RPS6KB1	PIK3CA	562	69	339	26	-0.679	0.03	0.275	Mutual exclusivity
RPS6KB1	AKT2	884	91	17	4	1.193	0.132	0.606	Co-occurrence
RPS6KB1	PIK3R1	869	89	32	6	0.872	0.145	0.618	Co-occurrence
RPS6KB1	PTEN	799	88	102	7	-0.682	0.158	0.621	Mutual exclusivity
RPS6KB1	PIK3R2	887	92	14	3	1.047	0.216	0.621	Co-occurrence
RPS6KB1	FOXO1	887	92	14	3	1.047	0.216	0.621	Co-occurrence
RPS6KB1	AKT1	862	93	39	2	-1.073	0.231	0.621	Mutual exclusivity
RPS6KB1	MTOR	878	91	23	4	0.747	0.252	0.621	Co-occurrence
RPS6KB1	TSC1	885	92	16	3	0.851	0.269	0.633	Co-occurrence
RPS6KB1	RICTOR	881	92	20	3	0.522	0.378	0.715	Co-occurrence
RPS6KB1	TSC2	854	89	47	6	0.293	0.394	0.726	Co-occurrence
RPS6KB1	RHEB	894	95	7	0	<-3	0.495	0.741	Mutual exclusivity
RPS6KB1	MLST8	860	91	41	4	-0.117	0.568	0.748	Mutual exclusivity
RPS6KB1	PDPK1	862	91	39	4	-0.042	0.608	0.758	Mutual exclusivity
RICTOR	RPTOR	921	20	52	3	1.41	0.129	0.606	Co-occurrence
RICTOR	TSC2	922	21	51	2	0.784	0.349	0.715	Co-occurrence
RICTOR	TSC1	955	22	18	1	1.27	0.361	0.715	Co-occurrence
RICTOR	MLST8	929	22	44	1	-0.059	0.721	0.796	Mutual exclusivity
RICTOR	AKT1S1	961	23	12	0	<-3	0.754	0.807	Mutual exclusivity
RICTOR	RHEB	966	23	7	0	<-3	0.849	0.866	Mutual exclusivity
RHEB	AKT1S1	978	6	11	1	>3	0.082	0.498	Co-occurrence
RHEB	RPTOR	934	7	55	0	<-3	0.671	0.784	Mutual exclusivity
RHEB	MLST8	944	7	45	0	<-3	0.723	0.796	Mutual exclusivity
PTEN	RPTOR	845	96	42	13	1.446	0.004	0.057	Co-occurrence
PTEN	MTOR	867	102	20	7	1.573	0.021	0.219	Co-occurrence
PTEN	RICTOR	868	105	19	4	0.799	0.238	0.621	Co-occurrence
PTEN	FOXO1	873	106	14	3	0.82	0.282	0.645	Co-occurrence
PTEN	AKT1	849	106	38	3	-0.661	0.325	0.7	Mutual exclusivity
PTEN	TSC1	871	106	16	3	0.624	0.346	0.715	Co-occurrence
PTEN	TSC2	841	102	46	7	0.327	0.358	0.715	Co-occurrence
PTEN	AKT1S1	877	107	10	2	0.713	0.385	0.718	Co-occurrence
PTEN	FOXO3	860	105	27	4	0.279	0.446	0.741	Co-occurrence
PTEN	PDPK1	849	104	38	5	0.103	0.517	0.744	Co-occurrence
PTEN	RHEB	881	108	6	1	0.443	0.557	0.748	Co-occurrence
PTEN	MLST8	847	104	40	5	0.026	0.559	0.748	Co-occurrence
PTEN	AKT2	868	107	19	2	-0.228	0.592	0.754	Mutual exclusivity
PIK3R2	TSC2	928	15	51	2	1.279	0.228	0.621	Co-occurrence
PIK3R2	RPTOR	926	15	53	2	1.22	0.241	0.621	Co-occurrence
PIK3R2	PTEN	871	16	108	1	-0.988	0.429	0.741	Mutual exclusivity
PIK3R2	AKT1	938	17	41	0	<-3	0.486	0.741	Mutual exclusivity
PIK3R2	PDPK1	937	16	42	1	0.48	0.531	0.744	Co-occurrence
PIK3R2	MLST8	935	16	44	1	0.409	0.547	0.748	Co-occurrence
PIK3R2	FOXO3	948	17	31	0	<-3	0.582	0.754	Mutual exclusivity
PIK3R2	MTOR	952	17	27	0	<-3	0.624	0.764	Mutual exclusivity
PIK3R2	RICTOR	956	17	23	0	<-3	0.67	0.784	Mutual exclusivity
PIK3R2	AKT2	958	17	21	0	<-3	0.694	0.792	Mutual exclusivity
PIK3R2	TSC1	960	17	19	0	<-3	0.719	0.796	Mutual exclusivity
PIK3R2	FOXO1	962	17	17	0	<-3	0.744	0.802	Mutual exclusivity
PIK3R2	AKT1S1	967	17	12	0	<-3	0.812	0.84	Mutual exclusivity
PIK3R2	RHEB	972	17	7	0	<-3	0.886	0.886	Mutual exclusivity
PIK3R1	MTOR	936	33	22	5	2.688	0.003	0.042	Co-occurrence
PIK3R1	PTEN	857	30	101	8	1.178	0.047	0.386	Co-occurrence
PIK3R1	RPTOR	908	33	50	5	1.46	0.053	0.386	Co-occurrence
PIK3R1	FOXO1	943	36	15	2	1.804	0.135	0.606	Co-occurrence
PIK3R1	TSC1	941	36	17	2	1.621	0.161	0.621	Co-occurrence
PIK3R1	AKT2	939	36	19	2	1.457	0.189	0.621	Co-occurrence
PIK3R1	AKT1	917	38	41	0	<-3	0.196	0.621	Mutual exclusivity
PIK3R1	RICTOR	937	36	21	2	1.31	0.218	0.621	Co-occurrence
PIK3R1	AKT1S1	947	37	11	1	1.218	0.375	0.715	Co-occurrence
PIK3R1	MLST8	914	37	44	1	-0.833	0.479	0.741	Mutual exclusivity
PIK3R1	PIK3R2	942	37	16	1	0.67	0.487	0.741	Co-occurrence
PIK3R1	PDPK1	916	37	42	1	-0.763	0.504	0.741	Mutual exclusivity
PIK3R1	FOXO3	928	37	30	1	-0.258	0.667	0.784	Mutual exclusivity
PIK3R1	TSC2	907	36	51	2	-0.017	0.671	0.784	Mutual exclusivity
PIK3R1	RHEB	951	38	7	0	<-3	0.761	0.809	Mutual exclusivity
PIK3CA	PTEN	547	340	84	25	-1.062	<0.001	0.023	Mutual exclusivity
PIK3CA	MLST8	612	339	19	26	1.305	0.003	0.042	Co-occurrence
PIK3CA	TSC2	607	336	24	29	1.126	0.004	0.057	Co-occurrence
PIK3CA	PDPK1	612	341	19	24	1.181	0.007	0.081	Co-occurrence
PIK3CA	AKT1	599	356	32	9	-1.079	0.031	0.275	Mutual exclusivity
PIK3CA	PIK3R1	602	356	29	9	-0.93	0.061	0.408	Mutual exclusivity
PIK3CA	RPTOR	591	350	40	15	-0.659	0.088	0.498	Mutual exclusivity
PIK3CA	AKT2	615	360	16	5	-0.905	0.157	0.621	Mutual exclusivity
PIK3CA	MTOR	611	358	20	7	-0.743	0.166	0.621	Mutual exclusivity
PIK3CA	TSC1	617	360	14	5	-0.708	0.245	0.621	Mutual exclusivity
PIK3CA	PIK3R2	622	357	9	8	0.631	0.256	0.621	Co-occurrence
PIK3CA	FOXO3	610	355	21	10	-0.289	0.378	0.715	Mutual exclusivity
PIK3CA	RICTOR	617	356	14	9	0.156	0.48	0.741	Co-occurrence
PIK3CA	RHEB	626	363	5	2	-0.536	0.494	0.741	Mutual exclusivity
PIK3CA	AKT1S1	623	361	8	4	-0.213	0.535	0.744	Mutual exclusivity
PIK3CA	FOXO1	620	359	11	6	-0.086	0.563	0.748	Mutual exclusivity
PDPK1	MLST8	948	3	5	40	>3	<0.001	<0.001	Co-occurrence
PDPK1	TSC2	940	3	13	40	>3	<0.001	<0.001	Co-occurrence
PDPK1	RPTOR	902	39	51	4	0.859	0.209	0.621	Co-occurrence
PDPK1	AKT2	934	41	19	2	1.262	0.229	0.621	Co-occurrence
PDPK1	FOXO3	922	43	31	0	<-3	0.249	0.621	Mutual exclusivity
PDPK1	RHEB	947	42	6	1	1.91	0.266	0.633	Co-occurrence
PDPK1	MTOR	926	43	27	0	<-3	0.299	0.672	Mutual exclusivity
PDPK1	TSC1	934	43	19	0	<-3	0.429	0.741	Mutual exclusivity
PDPK1	AKT1	913	42	40	1	-0.88	0.462	0.741	Mutual exclusivity
PDPK1	FOXO1	937	42	16	1	0.48	0.531	0.744	Co-occurrence
PDPK1	AKT1S1	941	43	12	0	<-3	0.587	0.754	Mutual exclusivity
PDPK1	RICTOR	931	42	22	1	0.011	0.642	0.779	Co-occurrence
MTOR	TSC1	952	25	17	2	2.163	0.091	0.498	Co-occurrence
MTOR	RICTOR	948	25	21	2	1.853	0.126	0.606	Co-occurrence
MTOR	RPTOR	917	24	52	3	1.14	0.183	0.621	Co-occurrence
MTOR	TSC2	916	27	53	0	<-3	0.224	0.621	Mutual exclusivity
MTOR	MLST8	924	27	45	0	<-3	0.282	0.645	Mutual exclusivity
MTOR	AKT1S1	957	27	12	0	<-3	0.718	0.796	Mutual exclusivity
MTOR	RHEB	962	27	7	0	<-3	0.825	0.847	Mutual exclusivity
FOXO3	MTOR	941	28	24	3	2.071	0.048	0.386	Co-occurrence
FOXO3	AKT1S1	955	29	10	2	2.719	0.051	0.386	Co-occurrence
FOXO3	RPTOR	914	27	51	4	1.409	0.086	0.498	Co-occurrence
FOXO3	TSC2	912	31	53	0	<-3	0.179	0.621	Mutual exclusivity
FOXO3	MLST8	920	31	45	0	<-3	0.233	0.621	Mutual exclusivity
FOXO3	TSC1	947	30	18	1	0.81	0.455	0.741	Co-occurrence
FOXO3	RICTOR	943	30	22	1	0.515	0.521	0.744	Co-occurrence
FOXO3	RHEB	958	31	7	0	<-3	0.801	0.839	Mutual exclusivity
FOXO1	TSC2	928	15	51	2	1.279	0.228	0.621	Co-occurrence
FOXO1	RPTOR	926	15	53	2	1.22	0.241	0.621	Co-occurrence
FOXO1	MTOR	953	16	26	1	1.196	0.376	0.715	Co-occurrence
FOXO1	FOXO3	949	16	30	1	0.983	0.418	0.741	Co-occurrence
FOXO1	MLST8	935	16	44	1	0.409	0.547	0.748	Co-occurrence
FOXO1	RICTOR	956	17	23	0	<-3	0.67	0.784	Mutual exclusivity
FOXO1	TSC1	960	17	19	0	<-3	0.719	0.796	Mutual exclusivity
FOXO1	AKT1S1	967	17	12	0	<-3	0.812	0.84	Mutual exclusivity
FOXO1	RHEB	972	17	7	0	<-3	0.886	0.886	Mutual exclusivity
AKT2	AKT1S1	968	16	7	5	>3	<0.001	<0.001	Co-occurrence
AKT2	TSC1	958	19	17	2	2.568	0.058	0.406	Co-occurrence
AKT2	TSC2	925	18	50	3	1.624	0.096	0.507	Co-occurrence
AKT2	RPTOR	923	18	52	3	1.565	0.105	0.534	Co-occurrence
AKT2	RHEB	969	20	6	1	>3	0.139	0.607	Co-occurrence
AKT2	MLST8	932	19	43	2	1.19	0.245	0.621	Co-occurrence
AKT2	MTOR	949	20	26	1	0.868	0.442	0.741	Co-occurrence
AKT2	FOXO3	945	20	30	1	0.655	0.489	0.741	Co-occurrence
AKT2	RICTOR	952	21	23	0	<-3	0.609	0.758	Mutual exclusivity
AKT2	FOXO1	958	21	17	0	<-3	0.694	0.792	Mutual exclusivity
AKT1S1	RPTOR	929	12	55	0	<-3	0.504	0.741	Mutual exclusivity
AKT1S1	MLST8	939	12	45	0	<-3	0.572	0.748	Mutual exclusivity
AKT1	MTOR	928	41	27	0	<-3	0.317	0.7	Mutual exclusivity
AKT1	RPTOR	901	40	54	1	-1.261	0.325	0.7	Mutual exclusivity
AKT1	TSC2	903	40	52	1	-1.204	0.345	0.715	Mutual exclusivity
AKT1	FOXO3	926	39	29	2	0.711	0.368	0.715	Co-occurrence
AKT1	AKT2	934	41	21	0	<-3	0.41	0.741	Mutual exclusivity
AKT1	MLST8	911	40	44	1	-0.95	0.437	0.741	Mutual exclusivity
AKT1	TSC1	936	41	19	0	<-3	0.447	0.741	Mutual exclusivity
AKT1	FOXO1	939	40	16	1	0.553	0.514	0.744	Co-occurrence
AKT1	AKT1S1	943	41	12	0	<-3	0.602	0.758	Mutual exclusivity
AKT1	RICTOR	933	40	22	1	0.084	0.624	0.764	Co-occurrence
AKT1	RHEB	948	41	7	0	<-3	0.744	0.802	Mutual exclusivity
